# Supplementary material for: Integrative analysis of common genes and driver mutations implicated in hormone stimulation for four cancers in women
Source: PeerJ. 2019 Jun 6;7:e6872. doi: 10.7717/peerj.6872 (PMC6556371; doi:10.7717/peerj.6872)
Supplement: Supplemental Information 4 [file peerj-07-6872-s004.xlsx]

## Sheet: Sheet1
Gene symbol	Full name & Role	Reference
MMP2	matrix metallopeptidase 2, This gene involved in the nervous system, endometrial menstrual breakdown, regulation of vascularization, and metastasis	https://www.ncbi.nlm.nih.gov/gene/4313
CD44	The CD44 antigen is a cell-surface glycoprotein involved in cell–cell interactions, cell adhesion and migration. In humans, the CD44 antigen is encoded by the CD44 gene on Chromosome 11.	https://ghr.nlm.nih.gov/gene/CD44
MET	This gene encodes a member of the receptor tyrosine kinase family of proteins and the product of the proto-oncogene MET, that regulate cellular survival, embryogenesis, and cellular migration and invasion. Mutations in this gene are associated with papillary renal cell carcinoma	https://www.ncbi.nlm.nih.gov/gene/4233
BRCA1	The BRCA1 gene provides instructions for making a protein that acts as a tumor suppressor. Tumor suppressor proteins help prevent cells from growing and dividing too rapidly or in an uncontrolled way, involved in repairing damaged DNA.	https://ghr.nlm.nih.gov/gene/BRCA1
RUNX3	runt-related transcription factor 3. This gene encodes a member of the runt domain-containing family of transcription factors, which plays a role in tumor supressor.	https://www.ncbi.nlm.nih.gov/gene/864
CCNE1	cyclin E1 belongs to the highly conserved cyclin family, regulators of CDK kinases	https://www.ncbi.nlm.nih.gov/gene/898
BCL2	Bcl-2 (B-cell lymphoma 2), encoded in humans by the BCL2 gene, is the founding member of the Bcl-2 family of regulator proteins that regulate cell death (apoptosis), by either inducing (pro-apoptotic) or inhibiting (anti-apoptotic) apoptosis.	https://www.ncbi.nlm.nih.gov/gene/596
KIAA1324	KIAA1324, gene expression is induced by estrogen and transmembrane protein	https://www.ncbi.nlm.nih.gov/gene/4609
MYC	Myc (c-Myc) is a regulator gene that codes for a transcription factor. The protein encoded by this gene is a multifunctional, nuclear phosphoprotein that plays a role in cell cycle progression, apoptosis and cellular transformation.	https://ghr.nlm.nih.gov/gene/MYC
MMP1	Matrix metalloproteinase-1 (MMP-1) also known as interstitial collagenase and fibroblast collagenase is an enzyme that in humans is encoded by the MMP1 gene	https://www.ncbi.nlm.nih.gov/gene/4312
MMP14	Matrix metalloproteinase-14 is an enzyme that in humans is encoded by the MMP14 gene	https://www.ncbi.nlm.nih.gov/gene/4323
MDM2	Mouse double minute 2 homolog (MDM2) also known as E3 ubiquitin-protein ligase Mdm2 is a protein that in humans is encoded by the MDM2 gene. Mdm2 is an important negative regulator of the p53 tumor suppressor	https://www.ncbi.nlm.nih.gov/gene/4193
EGFR	Epidermal growth factor receptor (EGFR), a transmembrane receptor protein in humans; Estimated glomerular filtration rate (eGFR), a measure of renal function.	https://www.ncbi.nlm.nih.gov/gene/1956
NDRG1	N-myc downstream-regulated gene 1 (NDRG1) is an intracellular protein that is induced under a wide variety of stress and cell growth-regulatory conditions	https://www.ncbi.nlm.nih.gov/gene/10397
ERBB2	Receptor tyrosine-protein kinase erbB-2, also known as CD340 (cluster of differentiation 340), proto-oncogene Neu, Erbb2 (rodent), or ERBB2 (human), is a protein that in humans is encoded by the ERBB2 gene.	https://www.ncbi.nlm.nih.gov/gene/2064
PGR	progesterone receptor, This gene encodes a member of the steroid receptor superfamily. The encoded protein mediates the physiological effects of progesterone, which plays a central role in reproductive events associated with the establishment and maintenance of pregnancy.	https://www.ncbi.nlm.nih.gov/gene/5241
IGFBP3	insulin like growth factor binding protein . Which is involved in prolonging the half-life of IGFs and altering their interaction with cell surface receptors.	https://www.ncbi.nlm.nih.gov/gene/3486
BRAF	B-Raf proto-oncogene, serine/threonine kinase that plays a role in regulating the MAP kinase/ERK signaling pathway, which affects cell division, differentiation, and secretion.	https://www.ncbi.nlm.nih.gov/gene/673
CYR61	cysteine rich angiogenic inducer 61, involve in cell proliferation, differentiation, angiogenesis, apoptosis, and extracellular matrix formation.	https://www.ncbi.nlm.nih.gov/gene/3491
TIMP3	TIMP metallopeptidase inhibitor 3, inhibitors of the matrix metalloproteinases.	https://www.ncbi.nlm.nih.gov/gene/7078
EZH2	enhancer of zeste 2 polycomb repressive complex 2 subunit , provides instructions for making a type of enzyme called a histone methyltransferase.	https://ghr.nlm.nih.gov/gene/EZH2
SKP2	S-phase kinase associated protein ,essential element of the cyclin A-CDK2 S-phase kinase.	https://www.ncbi.nlm.nih.gov/gene/6502
SDC1	Syndecan 1 is a protein which in humans is encoded by the SDC1 gene. This gene plays a role as an integral membrane protein.	https://www.ncbi.nlm.nih.gov/gene/6382
AKT1	AKT serine/threonine kinase 1. In the developing nervous system AKT is a critical mediator of growth factor-induced neuronal survival	https://www.ncbi.nlm.nih.gov/gene/207
SPARC	secreted protein acidic and cysteine rich, The encoded protein is required for the collagen in bone to become calcified but is also involved in extracellular matrix synthesis and promotion of changes to cell shape	https://www.ncbi.nlm.nih.gov/gene/6678
CDKN2A	cyclin dependent kinase inhibitor 2A, The CDKN2A gene provides instructions for making several proteins	https://ghr.nlm.nih.gov/gene/CDKN2A
RASSF1	Ras association domain family member 1. This gene encodes a protein similar to the RAS effector proteins. Loss or altered expression of this gene has been associated with the pathogenesis of a variety of cancers, which suggests the tumor suppressor function of this gene	https://www.ncbi.nlm.nih.gov/gene/11186
GDF15	growth differentiation factor 15 . The protein is expressed in a broad range of cell types, acts as a pleiotropic cytokine and is involved in the stress response program of cells after cellular injury. Increased protein levels are associated with disease states such as tissue hypoxia, inflammation, acute injury and oxidative stress	https://www.ncbi.nlm.nih.gov/gene/9518
TNF	tumor necrosis factor, This gene encodes a multifunctional proinflammatory cytokine that belongs to the tumor necrosis factor (TNF) superfamily. This cytokine is involved in the regulation of a wide spectrum of biological processes including cell proliferation, differentiation, apoptosis, lipid metabolism, and coagulation.	https://www.ncbi.nlm.nih.gov/gene/7124
SPP1	secreted phosphoprotein 1 . The protein encoded by this gene is involved in the attachment of osteoclasts to the mineralized bone matrix. The encoded protein is secreted and binds hydroxyapatite with high affinity	https://www.ncbi.nlm.nih.gov/gene/6696
PTGS2	prostaglandin-endoperoxide synthase 2 . This gene encodes the inducible isozyme. It is regulated by specific stimulatory events, suggesting that it is responsible for the prostanoid biosynthesis involved in inflammation and mitogenesis.	https://www.ncbi.nlm.nih.gov/gene/5743
CTNNB1	catenin beta 1 . The protein encoded by this gene is part of a complex of proteins that constitute adherens junctions (AJs). AJs are necessary for the creation and maintenance of epithelial cell layers by regulating cell growth and adhesion between cells.	https://www.ncbi.nlm.nih.gov/gene/1499
ESR1	estrogen receptor 1 . Estrogen and its receptors are essential for sexual development and reproductive function, but also play a role in other tissues such as bone. Estrogen receptors are also involved in pathological processes including breast cancer, endometrial cancer, and osteoporosis.	https://www.ncbi.nlm.nih.gov/gene/2099
TGFB1	transforming growth factor beta 1. This encoded protein regulates cell proliferation, differentiation and growth, and can modulate expression and activation of other growth factors including interferon gamma and tumor necrosis factor alpha.	https://www.ncbi.nlm.nih.gov/gene/7040
TIMP1	TIMP metallopeptidase inhibitor 1 . The proteins encoded by this gene family are natural inhibitors of the matrix metalloproteinases (MMPs), a group of peptidases involved in degradation of the extracellular matrix. In addition to its inhibitory role against most of the known MMPs, the encoded protein is able to promote cell proliferation in a wide range of cell types, and may also have an anti-a…	https://www.ncbi.nlm.nih.gov/gene/7076
PTTG1	pituitary tumor-transforming 1. The encoded protein is a homolog of yeast securin proteins, which prevent separins from promoting sister chromatid separation.	https://www.ncbi.nlm.nih.gov/gene/9232
MMP12	matrix metallopeptidase 12. Proteins in this family are involved in the breakdown of extracellular matrix in normal physiological processes, such as embryonic development, reproduction, and tissue remodeling, as well as in disease processes, such as arthritis and metastasis	https://www.ncbi.nlm.nih.gov/gene/4321
TERT	telomerase reverse transcriptase. Telomerase expression plays a role in cellular senescence, as it is normally repressed in postnatal somatic cells resulting in progressive shortening of telomeres. Deregulation of telomerase expression in somatic cells may be involved in oncogenesis.	https://www.ncbi.nlm.nih.gov/gene/7015
APC	adenomatosis polyposis coli. This gene encodes a tumor suppressor protein that acts as an antagonist of the Wnt signaling pathway. It is also involved in other processes including cell migration and adhesion, transcriptional activation, and apoptosis.	https://www.genecards.org/cgi-bin/carddisp.pl?gene=APC
ESR2	estrogen receptor 2 . This gene encodes a member of the family of estrogen receptors and superfamily of nuclear receptor transcription factors.	https://www.ncbi.nlm.nih.gov/gene/2100
PTEN	phosphatase and tensin homolog. This gene was identified as a tumor suppressor that is mutated in a large number of cancers at high frequency.	https://www.ncbi.nlm.nih.gov/gene/5728
SERPINB5	serpin family B member 5. Gene Ontology (GO) annotations related to this gene include serine-type endopeptidase inhibitor activity. An important paralog of this gene is SERPINB1.	https://www.genecards.org/cgi-bin/carddisp.pl?gene=SERPINB5
CDKN1B	cyclin dependent kinase inhibitor 1B. This gene encodes a cyclin-dependent kinase inhibitor, which shares a limited similarity with CDK inhibitor CDKN1A/p21. The encoded protein binds to and prevents the activation of cyclin E-CDK2 or cyclin D-CDK4 complexes, and thus controls the cell cycle progression at G1.	https://www.ncbi.nlm.nih.gov/gene/1027
KRAS	KRAS proto-oncogene, GTPase. The KRAS gene is in the Ras family of oncogenes, which also includes two other genes: HRAS and NRAS. These proteins play important roles in cell division, cell differentiation, and the self-destruction of cells (apoptosis).	https://ghr.nlm.nih.gov/gene/KRAS
WT1	Wilms tumor 1. The WT1 gene provides instructions for making a protein that is necessary for the development of the kidneys and gonads (ovaries in females and testes in males). Within these tissues, the WT1 protein plays a role in cell growth, the process by which cells mature to perform specific functions (cell differentiation), and the self-destruction of cells (apoptosis). To carry out these f…	https://ghr.nlm.nih.gov/gene/WT1
CDK6	cyclin dependent kinase 6. A mutation in this gene resulting in reduced cell proliferation, and impaired cell motility and polarity, and has been identified in patients with primary microcephaly.	https://www.ncbi.nlm.nih.gov/gene/1021
FGFR2	fibroblast growth factor receptor 2 . The FGFR2 gene provides instructions for making a protein called fibroblast growth factor receptor 2. This protein is one of four fibroblast growth factor receptors, which are related proteins that are involved in important processes such as cell division, regulation of cell growth and maturation, formation of blood vessels, wound healing, and embryonic devel…	https://ghr.nlm.nih.gov/gene/FGFR2
IGF2	insulin like growth factor 2. The IGF2 gene provides instructions for making a protein called insulin-like growth factor 2. This protein plays an essential role in growth and development before birth. Studies suggest that insulin-like growth factor 2 promotes the growth and division (proliferation) of cells in many different tissues. Although the IGF2 gene is highly active during fetal developmen…	https://ghr.nlm.nih.gov/gene/IGF2
DNMT1	DNA methyltransferase 1. This protein is the major enzyme responsible for maintaining methylation patterns following DNA replication and shows a preference for hemi-methylated DNA. Methylation of DNA is an important component of mammalian epigenetic gene regulation	https://www.ncbi.nlm.nih.gov/gene/1786
CDH1	cadherin 1, In addition to its role in cell adhesion, E-cadherin is involved in transmitting chemical signals within cells, controlling cell maturation and movement, and regulating the activity of certain genes. Interactions between the E-cadherin and p120-catenin proteins, in particular, are thought to be important for normal development of the head and face (craniofacial development), including…	https://ghr.nlm.nih.gov/gene/CDH1
MSH2	mutS homolog 2, The MSH2 gene provides instructions for making a protein that plays an essential role in DNA repair. This protein helps fix errors that are made when DNA is copied (DNA replication) in preparation for cell division.	https://ghr.nlm.nih.gov/gene/MSH2
MMP9	matrix metallopeptidase 9 , Proteins of the matrix metalloproteinase (MMP) family are involved in the breakdown of extracellular matrix in normal physiological processes, such as embryonic development, reproduction, and tissue remodeling, as well as in disease processes, such as arthritis and metastasis.	https://www.ncbi.nlm.nih.gov/gene/4318
