# Supplementary material for: Integrative analysis of common genes and driver mutations implicated in hormone stimulation for four cancers in women
Source: PeerJ. 2019 Jun 6;7:e6872. doi: 10.7717/peerj.6872 (PMC6556371; doi:10.7717/peerj.6872)
Supplement: Supplemental Information 5 — The online tool cBioportal was used to analyse the alteration frequency of 52 common genes using TCGA databases for breast, cervical, endometrial and ovarian cancers. The results were downloaded from the cBiportal tool after running the job. Finally, we sorted the downloaded data according to the genes alteration rate (%). [file peerj-07-6872-s005.xlsx]

## Sheet: Sheet1
Gene Symbol	Num Samples Altered	Percent Samples Altered	somatic mutation frequency	Germline mutation frequency	missense mutation	Truncating	inframe	other
MYC	1289	0.22	0.003		21	0	0	0
NDRG1	1109	0.19	0.5		30	3	0	0
ERBB2	826	0.14	2.6		171	3	9	0
PTEN	745	0.13	8.5		291	424	28	1
PTGS2	737	0.12	0.005		31	8	0	0
CDH1	631	0.11	0.082		107	415	12	0
KRAS	339	0.06	0.023		148	0	0	0
CCNE1	330	0.06	0.002		15	2	0	0
TERT	286	0.05	0.003		18	2	0	0
AKT1	281	0.05	0.022	0.006	90	95	3	0
BRCA1	269	0.05	0.024		149	2	3	0
CDKN2A	238	0.04	0.004		13	15	0	0
MMP9	229	0.04	0.004		32	0	0	0
EGFR	219	0.04	0.01		53	4	6	0
ESR1	219	0.04	0.008		57	2	0	0
DNMT1	219	0.04	0.011		20	55	0	0
SKP2	203	0.03	0.015		99	7	0	0
APC	202	0.03	0.027		200	56	2	0
CDKN1B	202	0.03	0.004		21	2	0	0
CD44	197	0.03	0.003		18	2	0	0
BRAF	192	0.03	0.003		13	6	2	0
FGFR2	192	0.03	0.014		88	10	0	0
MDM2	191	0.03	0.007		34	7	4	0
PGR	190	0.03	0.008		46	12	0	0
CTNNB1	189	0.03	0.025		166	4	0	0
EZH2	170	0.029	0.003		16	1	0	0
WT1	169	0.029	0.003		18	0	0	0
MMP1	163	0.028	0.006		29	13	0	0
MMP12	150	0.025	0.001		4	2	0	0
GDF15	146	0.025	0		0	1	0	0
MET	138	0.023	0.009		59	8	0	0
MSH2	128	0.022	0.001		7	0	0	0
SERPINB5	123	0.021	0.006		32	15	0	0
BCL2	122	0.021			0	0	0	0
CDK6	122	0.021	0.005		30	1	0	0
MMP2	118	0.02	0.002		10	2	0	0
MMP14	102	0.017	0.005		32	5	0	0
SDC1	96	0.016	0.003		13	7	0	0
IGFBP3	89	0.015	0.001		6	3	0	0
TNF	87	0.015	0		3	0	0	0
KIAA1324	84	0.014			0	0	0	0
IGF2	80	0.014	0.005		32	3	0	0
TGFB1	77	0.013	0.002		8	2	0	0
TIMP1	76	0.013	0.001		10	0	0	0
SPARC	73	0.012	0.002		15	0	0	0
CYR61	70	0.012	0.003		17	5	0	0
TIMP3	63	0.011	0.003		16	4	1	0
ESR2	59	0.01	0.002		18	1	0	0
PTTG1	58	0.01	0.001		8	1	0	0
SPP1	56	0.009	0.002		13	0	0	0
RASSF1	54	0.009	0.003		18	2	0	0
RUNX3	29	0.005	0.002		15	0	0	0
