# Supplementary material for: Integrative analysis of common genes and driver mutations implicated in hormone stimulation for four cancers in women
Source: PeerJ. 2019 Jun 6;7:e6872. doi: 10.7717/peerj.6872 (PMC6556371; doi:10.7717/peerj.6872)
Supplement: Supplemental Information 7 — Summary statistics on mutual exclusivity and co-occurrence of genomic alterations in each pair of query genes. The P values are determined by a Fisher’s exact test with the null hypothesis that the frequency of occurrence of a pair of alterations in two genes is proportional to their uncorrelated occurrence in each gene. [file peerj-07-6872-s007.xlsx]

## Sheet: Sheet1
Gene A	Gene B	Neither	A Not B	B Not A	Both	Log Odds Ratio	p-Value	Tendency
MYC	NDRG1	3552	211	74	789	>3	<0.001	Co-occurrence
MMP1	MMP12	4541	6	3	76	>3	<0.001	Co-occurrence
SERPINB5	BCL2	4519	10	13	84	>3	<0.001	Co-occurrence
CD44	WT1	4417	76	50	83	>3	<0.001	Co-occurrence
MMP1	PGR	4506	27	38	55	>3	<0.001	Co-occurrence
MMP12	PGR	4508	25	39	54	>3	<0.001	Co-occurrence
SKP2	TERT	4395	55	112	64	>3	<0.001	Co-occurrence
BRAF	EZH2	4476	64	39	47	>3	<0.001	Co-occurrence
SPARC	PTTG1	4570	12	16	28	>3	<0.001	Co-occurrence
EGFR	IGFBP3	4418	135	33	40	>3	<0.001	Co-occurrence
CDKN1B	KRAS	4387	101	99	39	2.84	<0.001	Co-occurrence
CCNE1	TGFB1	4449	130	21	26	>3	<0.001	Co-occurrence
BRAF	MET	4471	85	44	26	>3	<0.001	Co-occurrence
CDK6	MET	4487	69	47	23	>3	<0.001	Co-occurrence
DNMT1	GDF15	4470	78	55	23	>3	<0.001	Co-occurrence
EZH2	MET	4491	65	49	21	>3	<0.001	Co-occurrence
BRCA1	ERBB2	3783	105	661	77	1.434	<0.001	Co-occurrence
MYC	TERT	3537	913	89	87	1.332	<0.001	Co-occurrence
ERBB2	MYC	3134	492	754	246	0.732	<0.001	Co-occurrence
ERBB2	NDRG1	3245	518	643	220	0.762	<0.001	Co-occurrence
BRAF	CDK6	4444	90	71	21	2.681	<0.001	Co-occurrence
CDK6	EZH2	4467	73	67	19	2.854	<0.001	Co-occurrence
CD44	IGF2	4423	139	44	20	2.672	<0.001	Co-occurrence
EGFR	MET	4401	155	50	20	2.43	<0.001	Co-occurrence
TGFB1	IGF2	4527	35	52	12	>3	<0.001	Co-occurrence
TERT	NDRG1	3660	103	790	73	1.189	<0.001	Co-occurrence
WT1	IGF2	4446	116	47	17	2.629	<0.001	Co-occurrence
MMP9	MYC	3528	98	921	79	1.128	<0.001	Co-occurrence
SKP2	SPARC	4480	106	27	13	>3	<0.001	Co-occurrence
SKP2	PTTG1	4476	106	31	13	2.874	<0.001	Co-occurrence
CDK6	IGFBP3	4475	78	59	14	2.611	<0.001	Co-occurrence
CDK6	EGFR	4379	72	155	20	2.06	<0.001	Co-occurrence
MYC	SKP2	3564	943	62	57	1.245	<0.001	Co-occurrence
CDK6	MSH2	4483	79	51	13	2.672	<0.001	Co-occurrence
CDH1	MYC	3121	505	931	69	-0.781	<0.001	Mutual exclusivity
MSH2	SDC1	4527	54	35	10	>3	<0.001	Co-occurrence
CCNE1	MYC	3538	88	932	68	1.076	<0.001	Co-occurrence
APC	SPARC	4494	92	29	11	2.919	<0.001	Co-occurrence
IGF2	RASSF1	4544	56	18	8	>3	<0.001	Co-occurrence
CCNE1	WT1	4358	135	112	21	1.801	<0.001	Co-occurrence
KRAS	TNF	4454	126	34	12	2.524	<0.001	Co-occurrence
BRCA1	MYC	3517	109	927	73	0.933	<0.001	Co-occurrence
IGFBP3	MET	4494	62	59	11	2.604	<0.001	Co-occurrence
BRCA1	SDC1	4412	169	32	13	2.361	<0.001	Co-occurrence
TNF	NDRG1	3743	20	837	26	1.76	<0.001	Co-occurrence
CDH1	MMP2	3995	543	57	31	1.387	<0.001	Co-occurrence
BRAF	MYC	3565	61	950	50	1.124	<0.001	Co-occurrence
BRCA1	NDRG1	3646	117	798	65	0.931	<0.001	Co-occurrence
CCNE1	NDRG1	3665	98	805	58	0.991	<0.001	Co-occurrence
APC	PTTG1	4489	93	34	10	2.653	<0.001	Co-occurrence
ERBB2	PTEN	3561	715	327	23	-1.049	<0.001	Mutual exclusivity
CCNE1	CD44	4332	135	138	21	1.586	<0.001	Co-occurrence
EZH2	IGFBP3	4478	75	62	11	2.36	<0.001	Co-occurrence
GDF15	IGF2	4494	68	54	10	2.505	<0.001	Co-occurrence
EGFR	EZH2	4381	159	70	16	1.84	<0.001	Co-occurrence
KRAS	MYC	3545	81	943	57	0.973	<0.001	Co-occurrence
CYR61	NDRG1	3739	24	837	26	1.577	<0.001	Co-occurrence
CDKN1B	MET	4429	127	57	13	2.074	<0.001	Co-occurrence
MYC	BCL2	3573	956	53	44	1.132	<0.001	Co-occurrence
CD44	BCL2	4386	143	81	16	1.801	<0.001	Co-occurrence
SKP2	NDRG1	3690	73	817	46	1.046	<0.001	Co-occurrence
FGFR2	PTEN	4200	76	326	24	1.403	<0.001	Co-occurrence
BRCA1	CTNNB1	4428	173	16	9	2.667	<0.001	Co-occurrence
MYC	TNF	3606	974	20	26	1.571	<0.001	Co-occurrence
MMP9	NDRG1	3647	116	802	61	0.872	<0.001	Co-occurrence
ESR1	MDM2	4330	139	137	20	1.515	<0.001	Co-occurrence
SPP1	NDRG1	3746	17	842	21	1.704	<0.001	Co-occurrence
TERT	PTTG1	4417	165	33	11	2.189	<0.001	Co-occurrence
CD44	SERPINB5	4388	144	79	15	1.755	<0.001	Co-occurrence
CD44	CYR61	4428	148	39	11	2.133	<0.001	Co-occurrence
TGFB1	GDF15	4509	39	70	8	2.581	<0.001	Co-occurrence
BRAF	IGFBP3	4453	100	62	11	2.067	<0.001	Co-occurrence
CCNE1	IGF2	4418	144	52	12	1.957	<0.001	Co-occurrence
ERBB2	GDF15	3840	708	48	30	1.221	<0.001	Co-occurrence
BRCA1	MMP9	4289	160	155	22	1.336	<0.001	Co-occurrence
BRAF	NDRG1	3694	69	821	42	1.008	<0.001	Co-occurrence
DNMT1	MYC	3568	58	957	43	1.017	<0.001	Co-occurrence
CCNE1	GDF15	4405	143	65	13	1.818	<0.001	Co-occurrence
SPARC	TERT	4420	30	166	10	2.183	<0.001	Co-occurrence
MDM2	MMP9	4312	137	157	20	1.389	<0.001	Co-occurrence
DNMT1	NDRG1	3701	62	824	39	1.039	<0.001	Co-occurrence
BRAF	GDF15	4448	100	67	11	1.988	<0.001	Co-occurrence
CDK6	SDC1	4497	84	37	8	2.449	<0.001	Co-occurrence
BRAF	MSH2	4461	101	54	10	2.102	<0.001	Co-occurrence
CD44	TNF	4431	149	36	10	2.112	<0.001	Co-occurrence
GDF15	KIAA1324	4502	70	46	8	2.415	<0.001	Co-occurrence
BRAF	EGFR	4356	95	159	16	1.529	<0.001	Co-occurrence
MYC	GDF15	3583	965	43	35	1.106	<0.001	Co-occurrence
MYC	SERPINB5	3572	960	54	40	1.014	<0.001	Co-occurrence
CDH1	NDRG1	3258	505	794	69	-0.579	<0.001	Mutual exclusivity
SKP2	SPP1	4477	111	30	8	2.375	<0.001	Co-occurrence
CDH1	PTGS2	3499	453	553	121	0.525	<0.001	Co-occurrence
CD44	MYC	3526	100	941	59	0.793	<0.001	Co-occurrence
EZH2	NDRG1	3711	52	829	34	1.074	<0.001	Co-occurrence
KRAS	MMP1	4418	126	70	12	1.794	<0.001	Co-occurrence
CCNE1	EZH2	4397	143	73	13	1.7	<0.001	Co-occurrence
KRAS	MET	4429	127	59	11	1.872	<0.001	Co-occurrence
TGFB1	WT1	4455	38	124	9	2.141	<0.001	Co-occurrence
CCNE1	DNMT1	4383	142	87	14	1.603	<0.001	Co-occurrence
CD44	EZH2	4394	146	73	13	1.679	<0.001	Co-occurrence
IGFBP3	TNF	4514	66	39	7	2.508	<0.001	Co-occurrence
MMP9	GDF15	4384	164	65	13	1.676	<0.001	Co-occurrence
CDKN2A	CYR61	4384	192	39	11	1.863	<0.001	Co-occurrence
ERBB2	MMP9	3762	687	126	51	0.796	<0.001	Co-occurrence
SPP1	TERT	4421	29	167	9	2.106	<0.001	Co-occurrence
FGFR2	CYR61	4484	92	42	8	2.228	<0.001	Co-occurrence
KRAS	NDRG1	3672	91	816	47	0.843	<0.001	Co-occurrence
CTNNB1	RASSF1	4579	21	22	4	>3	<0.001	Co-occurrence
MMP9	TERT	4293	157	156	20	1.254	<0.001	Co-occurrence
MMP9	WT1	4333	160	116	17	1.378	<0.001	Co-occurrence
GDF15	NDRG1	3716	47	832	31	1.08	<0.001	Co-occurrence
NDRG1	RASSF1	3752	848	11	15	1.797	<0.001	Co-occurrence
MMP12	IGF2	4491	71	56	8	2.201	<0.001	Co-occurrence
CD44	SKP2	4363	144	104	15	1.475	<0.001	Co-occurrence
BCL2	RASSF1	4509	91	20	6	2.699	<0.001	Co-occurrence
CCNE1	KRAS	4348	140	122	16	1.404	<0.001	Co-occurrence
MMP1	IGF2	4488	74	56	8	2.159	<0.001	Co-occurrence
TERT	BCL2	4367	162	83	14	1.514	<0.001	Co-occurrence
CDK6	KRAS	4408	80	126	12	1.658	<0.001	Co-occurrence
KRAS	IGF2	4434	128	54	10	1.859	<0.001	Co-occurrence
CD44	CDKN2A	4284	139	183	20	1.214	<0.001	Co-occurrence
CDK6	CDKN1B	4406	80	128	12	1.642	<0.001	Co-occurrence
MSH2	MYC	3591	35	971	29	1.12	<0.001	Co-occurrence
KRAS	MMP12	4420	127	68	11	1.728	<0.001	Co-occurrence
CD44	CDKN1B	4343	143	124	16	1.366	<0.001	Co-occurrence
CDK6	SKP2	4426	81	108	11	1.717	<0.001	Co-occurrence
CDK6	GDF15	4465	83	69	9	1.948	<0.001	Co-occurrence
EZH2	IGF2	4484	78	56	8	2.106	<0.001	Co-occurrence
AKT1	MYC	3421	205	974	26	-0.809	<0.001	Mutual exclusivity
ESR1	MET	4408	148	59	11	1.714	<0.001	Co-occurrence
SERPINB5	GDF15	4463	85	69	9	1.924	<0.001	Co-occurrence
MMP2	MSH2	4482	80	56	8	2.08	<0.001	Co-occurrence
MYC	SPP1	3608	980	18	20	1.409	<0.001	Co-occurrence
CDK6	TNF	4495	85	39	7	2.25	<0.001	Co-occurrence
CDKN1B	BCL2	4401	128	85	12	1.58	<0.001	Co-occurrence
CDK6	MMP1	4461	83	73	9	1.891	<0.001	Co-occurrence
GDF15	BCL2	4460	69	88	9	1.889	<0.001	Co-occurrence
TIMP1	TNF	4547	33	41	5	2.822	<0.001	Co-occurrence
IGFBP3	SPARC	4519	67	34	6	2.477	<0.001	Co-occurrence
NDRG1	BCL2	3701	828	62	35	0.926	<0.001	Co-occurrence
MYC	WT1	3542	951	84	49	0.776	<0.001	Co-occurrence
PGR	IGF2	4477	85	56	8	2.018	<0.001	Co-occurrence
SDC1	TERT	4414	36	167	9	1.888	<0.001	Co-occurrence
FGFR2	GDF15	4457	91	69	9	1.854	<0.001	Co-occurrence
MMP9	SKP2	4345	162	104	15	1.353	<0.001	Co-occurrence
TNF	BCL2	4490	39	90	7	2.192	<0.001	Co-occurrence
PTTG1	NDRG1	3739	24	843	20	1.307	<0.001	Co-occurrence
SERPINB5	NDRG1	3703	60	829	34	0.929	<0.001	Co-occurrence
MET	MSH2	4499	63	57	7	2.171	<0.001	Co-occurrence
CCNE1	MSH2	4416	146	54	10	1.723	<0.001	Co-occurrence
BRCA1	RASSF1	4425	175	19	7	2.232	<0.001	Co-occurrence
CYR61	SPP1	4543	45	33	5	2.728	<0.001	Co-occurrence
CYR61	MSH2	4518	44	58	6	2.363	<0.001	Co-occurrence
IGFBP3	IGF2	4496	66	57	7	2.124	<0.001	Co-occurrence
APC	SKP2	4415	92	108	11	1.587	<0.001	Co-occurrence
MET	TNF	4516	64	40	6	2.359	<0.001	Co-occurrence
EGFR	MYC	3511	115	940	60	0.667	<0.001	Co-occurrence
ERBB2	WT1	3794	699	94	39	0.812	<0.001	Co-occurrence
KRAS	TGFB1	4449	130	39	8	1.949	<0.001	Co-occurrence
IGFBP3	MMP2	4473	65	80	8	1.929	<0.001	Co-occurrence
MYC	RASSF1	3615	985	11	15	1.61	<0.001	Co-occurrence
CYR61	MMP14	4516	44	60	6	2.329	<0.001	Co-occurrence
MMP9	SPP1	4419	169	30	8	1.942	<0.001	Co-occurrence
MMP2	SKP2	4429	78	109	10	1.65	<0.001	Co-occurrence
CD44	KIAA1324	4422	150	45	9	1.774	<0.001	Co-occurrence
AKT1	MMP14	4341	219	54	12	1.483	<0.001	Co-occurrence
CDKN2A	MYC	3490	136	933	67	0.611	<0.001	Co-occurrence
EZH2	GDF15	4470	78	70	8	1.879	<0.001	Co-occurrence
TGFB1	TNF	4538	42	41	5	2.578	<0.001	Co-occurrence
WT1	BCL2	4407	122	86	11	1.53	<0.001	Co-occurrence
KRAS	GDF15	4420	128	68	10	1.625	<0.001	Co-occurrence
CDK6	MYC	3570	56	964	36	0.867	<0.001	Co-occurrence
CD44	ESR1	4324	143	143	16	1.219	<0.001	Co-occurrence
MMP12	MSH2	4490	72	57	7	2.036	<0.001	Co-occurrence
CD44	TERT	4308	142	159	17	1.177	<0.001	Co-occurrence
ESR1	TERT	4308	142	159	17	1.177	<0.001	Co-occurrence
CYR61	KRAS	4446	42	130	8	1.874	<0.001	Co-occurrence
BRAF	KRAS	4389	99	126	12	1.44	<0.001	Co-occurrence
MMP14	GDF15	4489	59	71	7	2.015	<0.001	Co-occurrence
KRAS	TIMP1	4457	131	31	7	2.039	<0.001	Co-occurrence
EZH2	MYC	3574	52	966	34	0.883	<0.001	Co-occurrence
CDK6	BCL2	4446	83	88	9	1.701	<0.001	Co-occurrence
MMP1	MSH2	4487	75	57	7	1.994	<0.001	Co-occurrence
APC	TERT	4360	90	163	13	1.352	<0.001	Co-occurrence
MDM2	MYC	3523	103	946	54	0.669	<0.001	Co-occurrence
TERT	IGF2	4396	166	54	10	1.59	<0.001	Co-occurrence
MSH2	TERT	4396	54	166	10	1.59	<0.001	Co-occurrence
WT1	KIAA1324	4447	125	46	8	1.822	<0.001	Co-occurrence
CTNNB1	CYR61	4555	21	46	4	2.937	<0.001	Co-occurrence
CYR61	TGFB1	4534	45	42	5	2.484	<0.001	Co-occurrence
MMP9	IGF2	4395	167	54	10	1.584	<0.001	Co-occurrence
SERPINB5	RASSF1	4511	89	21	5	2.491	<0.001	Co-occurrence
CDK6	MMP12	4463	84	71	8	1.79	<0.001	Co-occurrence
EZH2	WT1	4417	76	123	10	1.553	<0.001	Co-occurrence
MSH2	SPP1	4529	59	33	5	2.454	<0.001	Co-occurrence
CCNE1	SKP2	4364	143	106	13	1.32	<0.001	Co-occurrence
MYC	IGF2	3589	973	37	27	0.99	<0.001	Co-occurrence
EZH2	MSH2	4483	79	57	7	1.941	<0.001	Co-occurrence
CDK6	TERT	4370	80	164	12	1.386	<0.001	Co-occurrence
CD44	TGFB1	4428	151	39	8	1.794	<0.001	Co-occurrence
DNMT1	PGR	4441	92	84	9	1.643	<0.001	Co-occurrence
CDK6	MMP9	4369	80	165	12	1.379	<0.001	Co-occurrence
CCNE1	CDH1	3902	150	568	6	-1.292	<0.001	Mutual exclusivity
DNMT1	KRAS	4398	90	127	11	1.443	<0.001	Co-occurrence
CYR61	MMP12	4503	44	73	6	2.13	<0.001	Co-occurrence
DNMT1	SERPINB5	4440	92	85	9	1.631	<0.001	Co-occurrence
MMP2	IGF2	4481	81	57	7	1.916	<0.001	Co-occurrence
CDKN2A	SKP2	4319	188	104	15	1.198	<0.001	Co-occurrence
CDKN2A	SPP1	4393	195	30	8	1.793	<0.001	Co-occurrence
BRCA1	GDF15	4377	171	67	11	1.436	<0.001	Co-occurrence
APC	KRAS	4396	92	127	11	1.42	<0.001	Co-occurrence
ESR2	FGFR2	4491	35	94	6	2.103	<0.001	Co-occurrence
CYR61	MMP1	4500	44	76	6	2.089	<0.001	Co-occurrence
CCNE1	CYR61	4428	148	42	8	1.74	<0.001	Co-occurrence
CCNE1	CDK6	4389	145	81	11	1.414	<0.001	Co-occurrence
CDKN1B	TERT	4325	125	161	15	1.17	<0.001	Co-occurrence
PGR	SDC1	4494	87	39	6	2.073	<0.001	Co-occurrence
CCNE1	TERT	4310	140	160	16	1.124	<0.001	Co-occurrence
ESR1	SPP1	4436	152	31	7	1.886	<0.001	Co-occurrence
MSH2	PGR	4476	57	86	7	1.855	<0.001	Co-occurrence
CCNE1	ERBB2	3774	114	696	42	0.692	<0.001	Co-occurrence
MSH2	NDRG1	3723	40	839	24	0.979	<0.001	Co-occurrence
ESR1	GDF15	4399	149	68	10	1.468	<0.001	Co-occurrence
TNF	WT1	4454	39	126	7	1.848	<0.001	Co-occurrence
ERBB2	PTGS2	3353	599	535	139	0.375	<0.001	Co-occurrence
CDKN1B	PTTG1	4449	133	37	7	1.845	<0.001	Co-occurrence
CYR61	MYC	3598	28	978	22	1.061	<0.001	Co-occurrence
CDH1	EGFR	3885	566	167	8	-1.112	<0.001	Mutual exclusivity
AKT1	NDRG1	3556	207	839	24	-0.71	<0.001	Mutual exclusivity
MMP12	GDF15	4476	72	71	7	1.813	<0.001	Co-occurrence
CD44	MMP9	4306	143	161	16	1.096	<0.001	Co-occurrence
MYC	TGFB1	3600	979	26	21	1.089	<0.001	Co-occurrence
TERT	TGFB1	4411	168	39	8	1.684	<0.001	Co-occurrence
BCL2	IGF2	4472	90	57	7	1.809	<0.001	Co-occurrence
CTNNB1	MSH2	4541	21	60	4	2.668	<0.001	Co-occurrence
MYC	TIMP1	3606	982	20	18	1.195	<0.001	Co-occurrence
MMP14	PTTG1	4521	61	39	5	2.251	<0.001	Co-occurrence
MSH2	TNF	4521	59	41	5	2.235	<0.001	Co-occurrence
TNF	IGF2	4521	41	59	5	2.235	<0.001	Co-occurrence
CCNE1	KIAA1324	4424	148	46	8	1.648	<0.001	Co-occurrence
KRAS	PGR	4405	128	83	10	1.422	<0.001	Co-occurrence
CDKN2A	MSH2	4369	193	54	10	1.433	<0.001	Co-occurrence
MMP1	GDF15	4473	75	71	7	1.772	<0.001	Co-occurrence
WT1	NDRG1	3671	92	822	41	0.688	<0.001	Co-occurrence
CDK6	CYR61	4490	86	44	6	1.963	<0.001	Co-occurrence
EGFR	MMP2	4374	164	77	11	1.338	<0.001	Co-occurrence
DNMT1	IGF2	4468	94	57	7	1.764	<0.001	Co-occurrence
EZH2	KIAA1324	4492	80	48	6	1.949	<0.001	Co-occurrence
CD44	MMP1	4395	149	72	10	1.41	<0.001	Co-occurrence
MMP2	TERT	4373	77	165	11	1.331	<0.001	Co-occurrence
MMP14	RASSF1	4538	62	22	4	2.588	<0.001	Co-occurrence
SDC1	SPP1	4547	41	34	4	2.569	<0.001	Co-occurrence
CDK6	PGR	4449	84	85	8	1.606	<0.001	Co-occurrence
TERT	TIMP1	4419	169	31	7	1.776	<0.001	Co-occurrence
CDKN1B	SERPINB5	4402	130	84	10	1.394	<0.001	Co-occurrence
DNMT1	TGFB1	4484	95	41	6	1.933	<0.001	Co-occurrence
MMP14	NDRG1	3721	42	839	24	0.93	<0.001	Co-occurrence
IGFBP3	SKP2	4442	65	111	8	1.594	<0.001	Co-occurrence
MET	SDC1	4516	65	40	5	2.162	<0.001	Co-occurrence
CDKN1B	MMP12	4416	131	70	9	1.467	<0.001	Co-occurrence
CD44	FGFR2	4378	148	89	11	1.296	<0.001	Co-occurrence
IGFBP3	PTTG1	4514	68	39	5	2.141	<0.001	Co-occurrence
CD44	MET	4406	150	61	9	1.466	<0.001	Co-occurrence
MET	BCL2	4466	63	90	7	1.707	<0.001	Co-occurrence
EGFR	IGF2	4396	166	55	9	1.466	<0.001	Co-occurrence
BRAF	DNMT1	4423	102	92	9	1.445	<0.001	Co-occurrence
PTEN	TERT	4126	324	150	26	0.792	<0.001	Co-occurrence
BRAF	SDC1	4476	105	39	6	1.881	<0.001	Co-occurrence
SPP1	WT1	4461	32	127	6	1.885	<0.001	Co-occurrence
IGFBP3	RASSF1	4531	69	22	4	2.48	<0.001	Co-occurrence
ERBB2	SKP2	3802	705	86	33	0.727	<0.001	Co-occurrence
FGFR2	MET	4463	93	63	7	1.674	<0.001	Co-occurrence
CTNNB1	KRAS	4468	20	133	5	2.128	<0.001	Co-occurrence
CDKN1B	MMP1	4413	131	73	9	1.424	<0.001	Co-occurrence
EGFR	NDRG1	3638	125	813	50	0.582	<0.001	Co-occurrence
BRCA1	MSH2	4389	173	55	9	1.423	<0.001	Co-occurrence
BRCA1	IGF2	4389	173	55	9	1.423	<0.001	Co-occurrence
MYC	TIMP3	3606	983	20	17	1.137	<0.001	Co-occurrence
MMP9	SERPINB5	4366	166	83	11	1.249	<0.001	Co-occurrence
GDF15	RASSF1	4526	74	22	4	2.409	<0.001	Co-occurrence
FGFR2	SERPINB5	4440	92	86	8	1.502	<0.001	Co-occurrence
MMP2	SPARC	4503	83	35	5	2.048	<0.001	Co-occurrence
CD44	MDM2	4324	145	143	14	1.071	<0.001	Co-occurrence
CDKN1B	RASSF1	4465	135	21	5	2.064	<0.001	Co-occurrence
CDKN2A	KRAS	4300	188	123	15	1.026	<0.001	Co-occurrence
EGFR	MMP9	4290	159	161	16	0.986	<0.001	Co-occurrence
TNF	GDF15	4507	41	73	5	2.019	<0.001	Co-occurrence
MMP12	SERPINB5	4460	72	87	7	1.606	0.001	Co-occurrence
ERBB2	TIMP3	3865	724	23	14	1.178	0.001	Co-occurrence
FGFR2	BCL2	4437	92	89	8	1.467	0.001	Co-occurrence
CDKN1B	KIAA1324	4439	133	47	7	1.604	0.001	Co-occurrence
EZH2	MMP2	4459	79	81	7	1.585	0.001	Co-occurrence
DNMT1	BCL2	4436	93	89	8	1.456	0.001	Co-occurrence
CYR61	PTTG1	4536	46	40	4	2.289	0.001	Co-occurrence
MMP12	BCL2	4457	72	90	7	1.572	0.001	Co-occurrence
ERBB2	RASSF1	3873	727	15	11	1.363	0.001	Co-occurrence
MMP1	SERPINB5	4457	75	87	7	1.565	0.001	Co-occurrence
CYR61	SDC1	4535	46	41	4	2.264	0.001	Co-occurrence
BRCA1	ESR1	4300	167	144	15	0.987	0.001	Co-occurrence
SPARC	NDRG1	3739	24	847	16	1.079	0.001	Co-occurrence
PTEN	SKP2	4176	331	100	19	0.874	0.001	Co-occurrence
CDK6	CTNNB1	4513	88	21	4	2.279	0.001	Co-occurrence
DNMT1	EGFR	4361	90	164	11	1.179	0.001	Co-occurrence
PTGS2	SKP2	3863	644	89	30	0.704	0.001	Co-occurrence
DNMT1	FGFR2	4433	93	92	8	1.422	0.001	Co-occurrence
CD44	MMP12	4397	150	70	9	1.327	0.001	Co-occurrence
CTNNB1	PGR	4512	21	89	4	2.268	0.001	Co-occurrence
MYC	SDC1	3600	981	26	19	0.986	0.001	Co-occurrence
TERT	WT1	4330	163	120	13	1.057	0.001	Co-occurrence
EZH2	MMP9	4373	76	167	10	1.237	0.001	Co-occurrence
CCNE1	SPP1	4438	150	32	6	1.713	0.002	Co-occurrence
EGFR	TNF	4412	168	39	7	1.55	0.002	Co-occurrence
MMP1	BCL2	4454	75	90	7	1.53	0.002	Co-occurrence
DNMT1	MMP12	4453	94	72	7	1.527	0.002	Co-occurrence
CDKN2A	EGFR	4265	186	158	17	0.903	0.002	Co-occurrence
CDK6	IGF2	4476	86	58	6	1.683	0.002	Co-occurrence
TIMP3	NDRG1	3741	22	848	15	1.101	0.002	Co-occurrence
ESR1	RASSF1	4446	154	21	5	1.928	0.002	Co-occurrence
CTNNB1	PTGS2	3937	15	664	10	1.374	0.002	Co-occurrence
ESR1	BCL2	4380	149	87	10	1.218	0.002	Co-occurrence
CD44	SPP1	4435	153	32	6	1.693	0.002	Co-occurrence
APC	DNMT1	4430	95	93	8	1.389	0.002	Co-occurrence
BRAF	KIAA1324	4467	105	48	6	1.671	0.002	Co-occurrence
CTNNB1	SDC1	4559	22	42	3	2.695	0.002	Co-occurrence
BRAF	SERPINB5	4429	103	86	8	1.386	0.002	Co-occurrence
SERPINB5	IGF2	4474	88	58	6	1.66	0.002	Co-occurrence
MSH2	SERPINB5	4474	58	88	6	1.66	0.002	Co-occurrence
CDKN2A	MMP9	4263	186	160	17	0.89	0.002	Co-occurrence
DNMT1	MMP1	4450	94	75	7	1.486	0.002	Co-occurrence
MET	PTEN	4219	57	337	13	1.049	0.002	Co-occurrence
MMP14	SPP1	4526	62	34	4	2.15	0.002	Co-occurrence
MET	SKP2	4444	63	112	7	1.484	0.002	Co-occurrence
SKP2	WT1	4384	109	123	10	1.185	0.002	Co-occurrence
MSH2	BCL2	4471	58	91	6	1.626	0.002	Co-occurrence
BRAF	BCL2	4426	103	89	8	1.351	0.002	Co-occurrence
CTNNB1	EGFR	4431	20	170	5	1.874	0.002	Co-occurrence
ESR1	MYC	3517	109	950	50	0.53	0.002	Co-occurrence
SERPINB5	TNF	4491	89	41	5	1.817	0.002	Co-occurrence
PTEN	TGFB1	4239	340	37	10	1.215	0.002	Co-occurrence
CCNE1	MMP9	4307	142	163	14	0.957	0.002	Co-occurrence
FGFR2	IGF2	4468	94	58	6	1.593	0.002	Co-occurrence
CDK6	SERPINB5	4447	85	87	7	1.437	0.002	Co-occurrence
CDKN2A	PTEN	4100	176	323	27	0.666	0.002	Co-occurrence
CYR61	KIAA1324	4526	46	50	4	2.063	0.003	Co-occurrence
TERT	RASSF1	4429	171	21	5	1.819	0.003	Co-occurrence
CYR61	RASSF1	4553	47	23	3	2.537	0.003	Co-occurrence
APC	RUNX3	4513	100	10	3	2.606	0.003	Co-occurrence
MET	IGF2	4497	65	59	5	1.769	0.003	Co-occurrence
KRAS	SKP2	4379	128	109	10	1.144	0.003	Co-occurrence
EGFR	SPP1	4419	169	32	6	1.59	0.003	Co-occurrence
FGFR2	MMP2	4445	93	81	7	1.418	0.003	Co-occurrence
MET	SERPINB5	4468	64	88	6	1.56	0.003	Co-occurrence
MMP9	MSH2	4393	169	56	8	1.312	0.003	Co-occurrence
SERPINB5	TERT	4366	84	166	10	1.141	0.003	Co-occurrence
BRCA1	KRAS	4319	169	125	13	0.978	0.003	Co-occurrence
MMP9	TIMP1	4417	171	32	6	1.578	0.003	Co-occurrence
CDKN1B	IGF2	4429	133	57	7	1.408	0.003	Co-occurrence
PTTG1	IGF2	4522	40	60	4	2.02	0.003	Co-occurrence
ESR1	NDRG1	3648	115	819	44	0.533	0.003	Co-occurrence
CYR61	PGR	4488	45	88	5	1.735	0.003	Co-occurrence
CTNNB1	NDRG1	3749	14	852	11	1.24	0.003	Co-occurrence
CYR61	SERPINB5	4487	45	89	5	1.723	0.003	Co-occurrence
KIAA1324	RASSF1	4549	51	23	3	2.454	0.003	Co-occurrence
EZH2	MMP12	4467	80	73	6	1.524	0.003	Co-occurrence
ESR1	IGFBP3	4402	151	65	8	1.278	0.003	Co-occurrence
MMP9	MMP14	4391	169	58	8	1.276	0.003	Co-occurrence
TGFB1	NDRG1	3733	30	846	17	0.916	0.003	Co-occurrence
MMP9	BCL2	4362	167	87	10	1.099	0.004	Co-occurrence
CCNE1	SDC1	4431	150	39	6	1.514	0.004	Co-occurrence
CDKN1B	CYR61	4442	134	44	6	1.509	0.004	Co-occurrence
CD44	PTGS2	3829	123	638	36	0.563	0.004	Co-occurrence
CYR61	BCL2	4484	45	92	5	1.689	0.004	Co-occurrence
MMP1	MMP9	4376	73	168	9	1.167	0.004	Co-occurrence
EZH2	KRAS	4410	78	130	8	1.247	0.004	Co-occurrence
FGFR2	SKP2	4415	92	111	8	1.241	0.004	Co-occurrence
EZH2	MMP1	4464	80	76	6	1.483	0.004	Co-occurrence
BRAF	CCNE1	4369	101	146	10	1.086	0.004	Co-occurrence
DNMT1	MET	4461	95	64	6	1.482	0.004	Co-occurrence
IGFBP3	BCL2	4462	67	91	6	1.48	0.004	Co-occurrence
CDKN2A	CTNNB1	4403	198	20	5	1.715	0.004	Co-occurrence
AKT1	MMP2	4318	220	77	11	1.031	0.004	Co-occurrence
CD44	CDK6	4384	150	83	9	1.153	0.004	Co-occurrence
BRAF	IGF2	4457	105	58	6	1.48	0.004	Co-occurrence
CCNE1	TNF	4430	150	40	6	1.488	0.004	Co-occurrence
MET	PTTG1	4516	66	40	4	1.923	0.004	Co-occurrence
CDKN2A	TERT	4263	187	160	16	0.824	0.004	Co-occurrence
MSH2	GDF15	4489	59	73	5	1.651	0.004	Co-occurrence
MMP14	TGFB1	4517	62	43	4	1.914	0.004	Co-occurrence
CDKN2A	IGFBP3	4359	194	64	9	1.15	0.004	Co-occurrence
MMP1	SPP1	4510	78	34	4	1.917	0.004	Co-occurrence
CD44	PGR	4383	150	84	9	1.141	0.004	Co-occurrence
BRAF	TNF	4474	106	41	5	1.638	0.005	Co-occurrence
NDRG1	IGF2	3720	842	43	21	0.769	0.005	Co-occurrence
CDKN2A	NDRG1	3613	150	810	53	0.455	0.005	Co-occurrence
CTNNB1	IGF2	4540	22	61	3	2.317	0.005	Co-occurrence
BRAF	MMP14	4455	105	60	6	1.445	0.005	Co-occurrence
ESR2	GDF15	4511	37	74	4	1.886	0.005	Co-occurrence
CYR61	IGF2	4516	46	60	4	1.879	0.005	Co-occurrence
BRAF	MMP2	4434	104	81	7	1.304	0.005	Co-occurrence
EGFR	SKP2	4343	164	108	11	0.992	0.005	Co-occurrence
KIAA1324	BCL2	4480	49	92	5	1.603	0.005	Co-occurrence
CDKN2A	WT1	4303	190	120	13	0.898	0.005	Co-occurrence
CD44	NDRG1	3647	116	820	43	0.5	0.005	Co-occurrence
SERPINB5	WT1	4407	86	125	8	1.188	0.005	Co-occurrence
TIMP1	PTTG1	4547	35	41	3	2.252	0.005	Co-occurrence
RUNX3	WT1	4483	10	130	3	2.337	0.005	Co-occurrence
AKT1	ESR1	4252	215	143	16	0.794	0.005	Co-occurrence
IGFBP3	NDRG1	3713	50	840	23	0.71	0.005	Co-occurrence
MMP2	SPP1	4504	84	34	4	1.842	0.006	Co-occurrence
MMP2	TIMP1	4504	84	34	4	1.842	0.006	Co-occurrence
MDM2	IGF2	4412	150	57	7	1.284	0.006	Co-occurrence
SKP2	IGF2	4449	113	58	6	1.404	0.006	Co-occurrence
IGFBP3	KRAS	4422	66	131	7	1.275	0.006	Co-occurrence
ESR1	IGF2	4410	152	57	7	1.271	0.006	Co-occurrence
CTNNB1	MET	4534	22	67	3	2.222	0.006	Co-occurrence
BRCA1	EZH2	4367	173	77	9	1.082	0.006	Co-occurrence
EGFR	TERT	4289	161	162	14	0.834	0.006	Co-occurrence
CCNE1	MMP14	4411	149	59	7	1.256	0.006	Co-occurrence
CYR61	MDM2	4425	44	151	6	1.385	0.006	Co-occurrence
MET	MMP12	4482	65	74	5	1.539	0.007	Co-occurrence
PGR	TIMP1	4499	89	34	4	1.783	0.007	Co-occurrence
SKP2	TGFB1	4465	114	42	5	1.54	0.007	Co-occurrence
MDM2	SKP2	4360	147	109	10	1.001	0.007	Co-occurrence
CTNNB1	IGFBP3	4531	22	70	3	2.178	0.007	Co-occurrence
MMP12	SDC1	4506	75	41	4	1.768	0.007	Co-occurrence
SERPINB5	TIMP1	4498	90	34	4	1.772	0.007	Co-occurrence
ESR1	FGFR2	4376	150	91	9	1.06	0.007	Co-occurrence
SPARC	TNF	4543	37	43	3	2.148	0.007	Co-occurrence
CCNE1	CDKN1B	4341	145	129	11	0.937	0.007	Co-occurrence
CDKN1B	ERBB2	3760	128	726	12	-0.722	0.007	Mutual exclusivity
KRAS	PTEN	4157	119	331	19	0.696	0.007	Co-occurrence
TERT	TNF	4410	170	40	6	1.359	0.007	Co-occurrence
MYC	PTTG1	3599	983	27	17	0.835	0.007	Co-occurrence
MMP9	TNF	4409	171	40	6	1.353	0.008	Co-occurrence
FGFR2	WT1	4401	92	125	8	1.119	0.008	Co-occurrence
EZH2	SERPINB5	4452	80	88	6	1.334	0.008	Co-occurrence
TIMP1	BCL2	4495	34	93	4	1.738	0.008	Co-occurrence
MMP1	SDC1	4503	78	41	4	1.729	0.008	Co-occurrence
CDKN1B	CDKN2A	4296	127	190	13	0.839	0.008	Co-occurrence
CCNE1	CDKN2A	4281	142	189	14	0.803	0.008	Co-occurrence
MMP9	TGFB1	4408	171	41	6	1.328	0.008	Co-occurrence
BRCA1	EGFR	4283	168	161	14	0.796	0.008	Co-occurrence
CDKN1B	PTEN	4155	121	331	19	0.679	0.009	Co-occurrence
CDK6	PTEN	4198	78	336	14	0.808	0.009	Co-occurrence
FGFR2	SPP1	4492	96	34	4	1.706	0.009	Co-occurrence
PTEN	PTGS2	3669	283	607	67	0.358	0.009	Co-occurrence
EZH2	BCL2	4449	80	91	6	1.299	0.009	Co-occurrence
MMP14	MYC	3583	43	977	23	0.674	0.009	Co-occurrence
PTGS2	SPARC	3924	662	28	12	0.932	0.009	Co-occurrence
CTNNB1	MMP1	4522	22	79	3	2.055	0.009	Co-occurrence
MMP12	RASSF1	4524	76	23	3	2.05	0.009	Co-occurrence
EGFR	ERBB2	3753	135	698	40	0.466	0.009	Co-occurrence
MET	MYC	3580	46	976	24	0.649	0.01	Co-occurrence
APC	TIMP1	4489	99	34	4	1.674	0.01	Co-occurrence
BRCA1	TGFB1	4403	176	41	6	1.298	0.01	Co-occurrence
CD44	CTNNB1	4446	155	21	4	1.698	0.01	Co-occurrence
CYR61	PTGS2	3916	36	660	14	0.836	0.01	Co-occurrence
MMP9	MMP12	4378	169	71	8	1.071	0.01	Co-occurrence
MET	MMP2	4473	65	83	5	1.422	0.01	Co-occurrence
KRAS	SDC1	4448	133	40	5	1.43	0.01	Co-occurrence
BRCA1	PGR	4360	173	84	9	0.993	0.01	Co-occurrence
MMP1	RASSF1	4521	79	23	3	2.01	0.01	Co-occurrence
CDH1	TERT	3888	562	164	12	-0.681	0.011	Mutual exclusivity
CTNNB1	EZH2	4518	22	83	3	2.005	0.011	Co-occurrence
CDK6	PTTG1	4494	88	40	4	1.631	0.011	Co-occurrence
MMP2	TNF	4496	84	42	4	1.629	0.011	Co-occurrence
CYR61	TERT	4406	44	170	6	1.262	0.011	Co-occurrence
PGR	SERPINB5	4445	87	88	6	1.248	0.011	Co-occurrence
CD44	RASSF1	4445	155	22	4	1.651	0.011	Co-occurrence
MMP14	WT1	4433	60	127	6	1.25	0.011	Co-occurrence
CYR61	MMP9	4405	44	171	6	1.256	0.011	Co-occurrence
MSH2	IGF2	4502	60	60	4	1.61	0.011	Co-occurrence
KRAS	MSH2	4430	132	58	6	1.245	0.011	Co-occurrence
CDKN1B	MYC	3528	98	958	42	0.456	0.012	Co-occurrence
SERPINB5	PTTG1	4492	90	40	4	1.608	0.012	Co-occurrence
RUNX3	TERT	4440	10	173	3	2.041	0.012	Co-occurrence
EGFR	TIMP3	4419	170	32	5	1.402	0.012	Co-occurrence
CDKN1B	TNF	4445	135	41	5	1.39	0.012	Co-occurrence
APC	CDKN1B	4391	95	132	8	1.03	0.012	Co-occurrence
TERT	TIMP3	4418	171	32	5	1.395	0.012	Co-occurrence
CDH1	TIMP3	4025	564	27	10	0.972	0.012	Co-occurrence
CD44	ESR2	4431	154	36	5	1.385	0.012	Co-occurrence
CDKN2A	DNMT1	4332	193	91	10	0.903	0.012	Co-occurrence
MMP2	RASSF1	4515	85	23	3	1.936	0.013	Co-occurrence
PGR	BCL2	4442	87	91	6	1.214	0.013	Co-occurrence
PTTG1	BCL2	4489	40	93	4	1.574	0.013	Co-occurrence
CYR61	TNF	4533	47	43	3	1.906	0.013	Co-occurrence
BRCA1	CDKN2A	4256	167	188	15	0.71	0.013	Co-occurrence
SDC1	NDRG1	3733	30	848	15	0.789	0.013	Co-occurrence
EZH2	CYR61	4494	82	46	4	1.561	0.013	Co-occurrence
BRAF	ESR1	4365	102	150	9	0.943	0.013	Co-occurrence
CDKN1B	NDRG1	3660	103	826	37	0.465	0.014	Co-occurrence
CDK6	TGFB1	4491	88	43	4	1.558	0.014	Co-occurrence
FGFR2	MMP9	4358	91	168	9	0.942	0.014	Co-occurrence
ESR1	PGR	4382	151	85	8	1.005	0.014	Co-occurrence
APC	CDKN2A	4330	93	193	10	0.881	0.014	Co-occurrence
CDKN2A	MMP2	4344	194	79	9	0.936	0.014	Co-occurrence
PTGS2	WT1	3848	645	104	29	0.509	0.015	Co-occurrence
PGR	RASSF1	4510	90	23	3	1.877	0.015	Co-occurrence
SERPINB5	TGFB1	4489	90	43	4	1.535	0.015	Co-occurrence
FGFR2	PGR	4439	94	87	6	1.181	0.015	Co-occurrence
AKT1	ESR2	4360	225	35	6	1.201	0.015	Co-occurrence
SPP1	IGF2	4527	35	61	3	1.85	0.015	Co-occurrence
MSH2	TIMP1	4527	61	35	3	1.85	0.015	Co-occurrence
SDC1	KIAA1324	4530	42	51	3	1.848	0.015	Co-occurrence
CDK6	NDRG1	3697	66	837	26	0.554	0.015	Co-occurrence
APC	EGFR	4357	94	166	9	0.921	0.015	Co-occurrence
ERBB2	ESR1	3765	702	123	36	0.451	0.016	Co-occurrence
BRCA1	SPP1	4411	177	33	5	1.329	0.016	Co-occurrence
BRCA1	TIMP1	4411	177	33	5	1.329	0.016	Co-occurrence
IGFBP3	SERPINB5	4464	68	89	5	1.305	0.016	Co-occurrence
MMP2	GDF15	4465	83	73	5	1.304	0.016	Co-occurrence
RUNX3	MET	4545	11	68	2	2.498	0.016	Co-occurrence
CDKN2A	TGFB1	4382	197	41	6	1.18	0.016	Co-occurrence
MMP9	RASSF1	4427	173	22	4	1.537	0.016	Co-occurrence
BRAF	ESR2	4478	107	37	4	1.509	0.016	Co-occurrence
DNMT1	SDC1	4484	97	41	4	1.506	0.016	Co-occurrence
BRCA1	FGFR2	4353	173	91	9	0.912	0.016	Co-occurrence
TGFB1	BCL2	4486	43	93	4	1.501	0.016	Co-occurrence
MET	TERT	4387	63	169	7	1.059	0.016	Co-occurrence
MMP14	TIMP1	4525	63	35	3	1.818	0.016	Co-occurrence
CTNNB1	DNMT1	4503	22	98	3	1.835	0.016	Co-occurrence
EGFR	SPARC	4416	170	35	5	1.311	0.016	Co-occurrence
EGFR	ESR1	4304	163	147	12	0.768	0.016	Co-occurrence
CD44	EGFR	4304	147	163	12	0.768	0.016	Co-occurrence
CDH1	TNF	4007	573	45	1	-1.862	0.017	Mutual exclusivity
MET	MMP9	4386	63	170	7	1.053	0.017	Co-occurrence
ERBB2	TERT	3751	699	137	39	0.424	0.017	Co-occurrence
SPARC	IGF2	4525	37	61	3	1.794	0.017	Co-occurrence
CTNNB1	TIMP1	4565	23	36	2	2.4	0.018	Co-occurrence
ERBB2	IGFBP3	3834	719	54	19	0.629	0.018	Co-occurrence
IGFBP3	MSH2	4493	69	60	4	1.468	0.018	Co-occurrence
BRCA1	SKP2	4335	172	109	10	0.838	0.018	Co-occurrence
FGFR2	TGFB1	4483	96	43	4	1.469	0.018	Co-occurrence
EGFR	ESR2	4415	170	36	5	1.283	0.018	Co-occurrence
BRAF	CDKN1B	4383	103	132	8	0.947	0.018	Co-occurrence
SPP1	RASSF1	4564	36	24	2	2.358	0.019	Co-occurrence
BRAF	PTEN	4180	96	335	15	0.668	0.019	Co-occurrence
APC	MET	4458	98	65	5	1.253	0.019	Co-occurrence
MMP1	MMP2	4461	77	83	5	1.25	0.019	Co-occurrence
FGFR2	MDM2	4377	92	149	8	0.938	0.019	Co-occurrence
PGR	GDF15	4460	88	73	5	1.245	0.02	Co-occurrence
ESR1	TNF	4426	154	41	5	1.254	0.02	Co-occurrence
ESR2	MMP14	4522	38	63	3	1.735	0.02	Co-occurrence
IGFBP3	TERT	4384	66	169	7	1.012	0.02	Co-occurrence
MSH2	PTEN	4222	54	340	10	0.833	0.021	Co-occurrence
IGFBP3	MMP9	4383	66	170	7	1.006	0.021	Co-occurrence
DNMT1	IGFBP3	4457	96	68	5	1.228	0.021	Co-occurrence
ERBB2	CYR61	3852	724	36	14	0.727	0.021	Co-occurrence
CDKN1B	ESR1	4337	130	149	10	0.806	0.021	Co-occurrence
CDKN2A	MMP12	4352	195	71	8	0.922	0.022	Co-occurrence
CD44	MSH2	4409	153	58	6	1.092	0.022	Co-occurrence
CDKN1B	PGR	4400	133	86	7	0.991	0.022	Co-occurrence
MET	SPARC	4519	67	37	3	1.699	0.022	Co-occurrence
APC	PTEN	4187	89	336	14	0.673	0.022	Co-occurrence
CDH1	MSH2	4002	560	50	14	0.694	0.023	Co-occurrence
DNMT1	CYR61	4479	97	46	4	1.39	0.023	Co-occurrence
SERPINB5	KIAA1324	4482	90	50	4	1.382	0.023	Co-occurrence
BRAF	RASSF1	4492	108	23	3	1.691	0.023	Co-occurrence
BRAF	SKP2	4403	104	112	7	0.973	0.023	Co-occurrence
ESR2	MET	4518	38	67	3	1.672	0.023	Co-occurrence
MSH2	SKP2	4448	59	114	5	1.196	0.024	Co-occurrence
CDKN2A	TIMP1	4390	198	33	5	1.212	0.024	Co-occurrence
PGR	TERT	4365	85	168	8	0.894	0.024	Co-occurrence
FGFR2	NDRG1	3690	73	836	27	0.49	0.024	Co-occurrence
PTTG1	RASSF1	4558	42	24	2	2.202	0.025	Co-occurrence
MMP9	PGR	4364	169	85	8	0.888	0.025	Co-occurrence
CTNNB1	TNF	4557	23	44	2	2.198	0.025	Co-occurrence
MMP9	PTTG1	4410	172	39	5	1.19	0.025	Co-occurrence
CTNNB1	SKP2	4485	22	116	3	1.662	0.025	Co-occurrence
BRAF	MMP9	4347	102	168	9	0.826	0.025	Co-occurrence
BRAF	TGFB1	4472	107	43	4	1.358	0.025	Co-occurrence
MMP14	SDC1	4518	63	42	3	1.634	0.026	Co-occurrence
ESR2	IGFBP3	4515	38	70	3	1.628	0.026	Co-occurrence
CDKN2A	MMP1	4349	195	74	8	0.88	0.026	Co-occurrence
MMP12	SPP1	4512	76	35	3	1.627	0.026	Co-occurrence
MSH2	TGFB1	4518	61	44	3	1.619	0.027	Co-occurrence
ERBB2	MMP14	3839	721	49	17	0.614	0.027	Co-occurrence
CDKN1B	TIMP1	4452	136	34	4	1.348	0.027	Co-occurrence
TNF	RASSF1	4556	44	24	2	2.155	0.027	Co-occurrence
MMP14	TNF	4517	63	43	3	1.61	0.027	Co-occurrence
AKT1	EGFR	4235	216	160	15	0.609	0.027	Co-occurrence
ESR1	CYR61	4422	154	45	5	1.16	0.027	Co-occurrence
SDC1	SKP2	4466	41	115	4	1.332	0.028	Co-occurrence
MET	NDRG1	3713	50	843	20	0.566	0.028	Co-occurrence
TERT	GDF15	4379	169	71	7	0.938	0.028	Co-occurrence
AKT1	IGFBP3	4330	223	65	8	0.871	0.028	Co-occurrence
TGFB1	RASSF1	4555	45	24	2	2.132	0.028	Co-occurrence
EGFR	WT1	4328	165	123	10	0.757	0.028	Co-occurrence
FGFR2	KIAA1324	4476	96	50	4	1.316	0.028	Co-occurrence
EZH2	PGR	4452	81	88	5	1.139	0.029	Co-occurrence
CTNNB1	MYC	3611	15	990	10	0.889	0.029	Co-occurrence
FGFR2	KRAS	4395	93	131	7	0.926	0.029	Co-occurrence
MMP1	TIMP1	4509	79	35	3	1.588	0.029	Co-occurrence
DNMT1	KIAA1324	4475	97	50	4	1.306	0.029	Co-occurrence
CCNE1	MET	4406	150	64	6	1.013	0.03	Co-occurrence
FGFR2	MYC	3556	70	970	30	0.452	0.03	Co-occurrence
CD44	PTEN	4136	140	331	19	0.528	0.03	Co-occurrence
ERBB2	MMP1	3826	718	62	20	0.542	0.03	Co-occurrence
EZH2	TIMP3	4506	83	34	3	1.567	0.031	Co-occurrence
IGFBP3	MYC	3576	50	977	23	0.521	0.031	Co-occurrence
CDKN1B	FGFR2	4393	133	93	7	0.911	0.031	Co-occurrence
MMP2	PGR	4450	83	88	5	1.114	0.031	Co-occurrence
RUNX3	DNMT1	4514	11	99	2	2.115	0.031	Co-occurrence
PGR	SKP2	4420	87	113	6	0.992	0.032	Co-occurrence
ESR2	PTEN	4242	34	343	7	0.935	0.032	Co-occurrence
CYR61	PTEN	4234	42	342	8	0.858	0.032	Co-occurrence
CDKN1B	DNMT1	4392	133	94	7	0.9	0.032	Co-occurrence
CD44	CDH1	3905	147	562	12	-0.567	0.032	Mutual exclusivity
ESR2	KRAS	4451	37	134	4	1.278	0.033	Co-occurrence
BRCA1	TNF	4403	177	41	5	1.11	0.033	Co-occurrence
NDRG1	KIAA1324	3725	847	38	16	0.616	0.033	Co-occurrence
IGFBP3	GDF15	4479	69	74	4	1.255	0.034	Co-occurrence
PTGS2	TIMP3	3925	664	27	10	0.784	0.035	Co-occurrence
BRCA1	MMP12	4372	175	72	7	0.887	0.035	Co-occurrence
CDH1	KRAS	3924	564	128	10	-0.61	0.035	Mutual exclusivity
MET	MMP1	4478	66	78	4	1.247	0.035	Co-occurrence
CDH1	EZH2	3971	569	81	5	-0.842	0.035	Mutual exclusivity
EGFR	KRAS	4323	165	128	10	0.716	0.035	Co-occurrence
FGFR2	TERT	4358	92	168	8	0.813	0.036	Co-occurrence
CDH1	MMP9	3889	560	163	14	-0.517	0.036	Mutual exclusivity
MSH2	WT1	4434	59	128	5	1.077	0.036	Co-occurrence
KRAS	TERT	4322	128	166	10	0.71	0.036	Co-occurrence
IGFBP3	MDM2	4402	67	151	6	0.96	0.036	Co-occurrence
MMP2	BCL2	4446	83	92	5	1.069	0.036	Co-occurrence
ESR1	KIAA1324	4418	154	49	5	1.074	0.037	Co-occurrence
ESR1	TIMP3	4434	155	33	4	1.243	0.037	Co-occurrence
DNMT1	TERT	4357	93	168	8	0.802	0.037	Co-occurrence
EZH2	SPARC	4503	83	37	3	1.481	0.037	Co-occurrence
EGFR	MMP14	4391	169	60	6	0.955	0.037	Co-occurrence
MDM2	PGR	4383	150	86	7	0.866	0.038	Co-occurrence
KIAA1324	IGF2	4511	51	61	3	1.47	0.038	Co-occurrence
MSH2	KIAA1324	4511	61	51	3	1.47	0.038	Co-occurrence
AKT1	RASSF1	4373	227	22	4	1.254	0.038	Co-occurrence
CCNE1	SERPINB5	4383	149	87	7	0.862	0.038	Co-occurrence
MMP14	TERT	4390	60	170	6	0.949	0.038	Co-occurrence
SPP1	TIMP1	4552	36	36	2	1.949	0.038	Co-occurrence
MDM2	SPP1	4435	153	34	4	1.227	0.038	Co-occurrence
MDM2	TIMP1	4435	153	34	4	1.227	0.038	Co-occurrence
TIMP1	NDRG1	3737	26	851	12	0.706	0.039	Co-occurrence
CYR61	SKP2	4461	46	115	4	1.216	0.039	Co-occurrence
CDK6	SPP1	4499	89	35	3	1.466	0.039	Co-occurrence
AKT1	IGF2	4338	224	57	7	0.866	0.039	Co-occurrence
CYR61	MET	4509	47	67	3	1.458	0.039	Co-occurrence
ESR2	EZH2	4502	38	83	3	1.454	0.04	Co-occurrence
PGR	SPP1	4498	90	35	3	1.455	0.04	Co-occurrence
ESR1	MMP9	4301	148	166	11	0.655	0.04	Co-occurrence
CD44	TIMP1	4433	155	34	4	1.213	0.04	Co-occurrence
CD44	ERBB2	3763	125	704	34	0.374	0.04	Co-occurrence
BRCA1	MMP1	4369	175	75	7	0.846	0.041	Co-occurrence
CDH1	CDKN2A	3866	557	186	17	-0.455	0.042	Mutual exclusivity
SPARC	SPP1	4550	38	36	2	1.895	0.042	Co-occurrence
SPARC	TIMP1	4550	38	36	2	1.895	0.042	Co-occurrence
BRCA1	CCNE1	4299	171	145	11	0.646	0.042	Co-occurrence
RUNX3	SKP2	4496	11	117	2	1.944	0.043	Co-occurrence
MMP14	PGR	4471	62	89	4	1.176	0.043	Co-occurrence
MMP1	PTEN	4205	71	339	11	0.653	0.043	Co-occurrence
CDKN1B	MSH2	4427	135	59	5	1.022	0.043	Co-occurrence
IGFBP3	CYR61	4506	70	47	3	1.413	0.044	Co-occurrence
KRAS	MDM2	4340	129	148	9	0.716	0.044	Co-occurrence
ESR2	TIMP1	4549	39	36	2	1.869	0.044	Co-occurrence
KRAS	WT1	4363	130	125	8	0.765	0.044	Co-occurrence
EZH2	TERT	4371	79	169	7	0.829	0.044	Co-occurrence
CCNE1	BCL2	4380	149	90	7	0.827	0.044	Co-occurrence
DNMT1	SKP2	4412	95	113	6	0.903	0.045	Co-occurrence
FGFR2	TIMP3	4492	97	34	3	1.408	0.045	Co-occurrence
CDKN1B	EZH2	4406	134	80	6	0.903	0.045	Co-occurrence
ERBB2	SDC1	3855	726	33	12	0.658	0.045	Co-occurrence
BRCA1	CYR61	4399	177	45	5	1.016	0.045	Co-occurrence
MDM2	SPARC	4433	153	36	4	1.169	0.045	Co-occurrence
APC	MMP2	4440	98	83	5	1.004	0.045	Co-occurrence
MDM2	BCL2	4379	150	90	7	0.82	0.046	Co-occurrence
CDKN2A	SDC1	4383	198	40	5	1.018	0.046	Co-occurrence
AKT1	CDKN1B	4267	219	128	12	0.602	0.046	Co-occurrence
PGR	PTEN	4195	81	338	12	0.609	0.046	Co-occurrence
MDM2	NDRG1	3644	119	825	38	0.344	0.047	Co-occurrence
ESR1	KRAS	4338	150	129	9	0.702	0.047	Co-occurrence
CDK6	CDKN2A	4339	84	195	8	0.751	0.048	Co-occurrence
ERBB2	EZH2	3822	718	66	20	0.478	0.048	Co-occurrence
PTEN	KIAA1324	4230	342	46	8	0.766	0.048	Co-occurrence
CCNE1	MMP12	4397	150	73	6	0.879	0.049	Co-occurrence
CDH1	CDK6	3966	568	86	6	-0.719	0.05	Mutual exclusivity
