# Supplementary material for: Integrative analysis of common genes and driver mutations implicated in hormone stimulation for four cancers in women
Source: PeerJ. 2019 Jun 6;7:e6872. doi: 10.7717/peerj.6872 (PMC6556371; doi:10.7717/peerj.6872)
Supplement: Supplemental Information 10 [file peerj-07-6872-s010.xlsx]

## Sheet: Sheet1
Gene	Full name	Function	Website
TIMP4	TIMP metallopeptidase inhibitor 4	regulation fo hormonal and endometrial tissue remodeling	https://www.ncbi.nlm.nih.gov/gene/7079
TIMP2	TIMP metallopeptidase inhibitor 2	supress the proliferation of endothelial cells and inhibit the protease activity	www.ncbi.nlm.nih.gov/gene/7077
MMP3	matrix metallopeptidase 3	wound repair, progression of atherosclerosis, and tumor initiation	https://www.ncbi.nlm.nih.gov/gene/4314
MSANTD3-TMEFF1	MSANTD3-TMEFF1 readthrough	encodes a fusion protein	https://www.ncbi.nlm.nih.gov/gene/100526694
CDKN1A	cyclin dependent kinase inhibitor 1A	regulator of Cell cycle progression	https://www.ncbi.nlm.nih.gov/gene/1026
MSH6	mutS homolog 6	DNA repairing	https://ghr.nlm.nih.gov/gene/MSH6
RUNX1	runt-related transcription factor 1 (acute myeloid leukemia 1; aml1 oncogene)	development of cell fragmentss, blood cells	https://ghr.nlm.nih.gov/gene/RUNX1
CTNNA1	catenin alpha 1	cell adhesion	https://www.ncbi.nlm.nih.gov/gene/1495
CCND1	cyclin D1	cell cycle progression	https://www.ncbi.nlm.nih.gov/gene/595
ACAN	aggrecan	development bone	https://ghr.nlm.nih.gov/gene/ACAN
TNFRSF1A	NF receptor superfamily member 1A	cell survival, apoptosis and inflammation	https://www.ncbi.nlm.nih.gov/gene/7132
COL1A2	collagen type I alpha 2 chain	development of bone, tendon, skin, and the white part of the eye (the sclera)	https://ghr.nlm.nih.gov/gene/COL1A2
FGF10	fibroblast growth factor 10	embryonic development, cell growth, morphogenesis, tissue repair, tumor growth and invasion	https://www.ncbi.nlm.nih.gov/gene/2255
PTTG2	pituitary tumor-transforming 2	encode protein	https://www.ncbi.nlm.nih.gov/gene/10744
CDKN1C	cyclin dependent kinase inhibitor 1C	regulator of cell proliferation	https://www.ncbi.nlm.nih.gov/gene/1028
DAXX	death domain associated protein	regulate apoptosis	https://www.ncbi.nlm.nih.gov/gene/1616
HSD17B3	hydroxysteroid 17-beta dehydrogenase 3	conversion of androstenedione to testosterone	https://www.ncbi.nlm.nih.gov/gene/3293
VCAN	versican	cell adhesion, proliferation, morphogenesis	https://www.ncbi.nlm.nih.gov/gene/1462
ARAF	A-Raf proto-oncogene, serine/threonine kinase	cell growth and development	https://www.ncbi.nlm.nih.gov/gene/369
ADAM17	ADAM metallopeptidase domain 17	fertilization, muscle development, and neurogenesis	https://www.ncbi.nlm.nih.gov/gene/6868
